# Supplementary material for: Near-complete inhibition of rumen methanogenesis via microbial and enzymatic modulation using a low dose of Asparagopsis taxiformis combined with 3-nitrooxypropanol
Source: J Anim Sci Biotechnol. 2026 Jun 5;17:110. doi: 10.1186/s40104-026-01430-x (PMC13237891; doi:10.1186/s40104-026-01430-x)
Supplement: Supplementary file 3 — Additional file 3: Table S3. Contributions of microbial genera to individual KEGG enzymes. [file 40104_2026_1430_MOESM3_ESM.csv]

Function	Taxon	H_1	CON_3	H_3	CON_5	H_2	H_5	H_6	CON_4	CON_1	CON_6	CON_2	H_4
1.8.98.6	g__Eubacterium	2.037373	3.097909	1.0981	3.632076	1.761252	2.25337	1.450709	3.637703	3.68051	4.449563	2.318173	1.517913
1.8.98.6	g__Methanobrevibacter	4.402548	154.575544	10.371303	173.145758	3.395098	5.199452	5.989886	198.778644	154.710297	171.681907	194.054741	7.466456
1.8.98.6	g__Mogibacterium	1.962621	12.419147	1.816644	12.873068	2.103632	3.270198	3.453219	13.216004	12.479291	14.880752	13.728034	3.400361
1.8.98.6	g__Ruminobacter	0	2.18395	0	1.453576	0	0	0	1.514909	2.393617	2.809323	1.816926	0
1.8.98.6	g__Ruminococcus	2.999698	0.810445	4.545123	0.687455	3.969495	3.918303	3.902632	0.744181	0.474687	0.610022	0.228212	4.552883
1.8.98.6	g__Selenomonas	0.423771	0.353323	0.233606	0.361902	0.164834	0.080245	0.438412	0.757495	0.49308	0.424409	0.57724	0.33302
1.8.98.6	g__Treponema	65.035773	8.76332	67.068523	6.690504	85.672403	69.496686	54.1894	7.500791	6.181457	8.636437	9.370073	57.284092
1.8.98.6	g__unclassified_c__Bacilli	0.360584	3.530414	1.696688	2.59308	1.09948	1.315361	1.8252	1.999777	2.269992	2.856643	2.233321	0.936127
1.8.98.6	g__unclassified_c__Clostridia	17.556784	35.668165	24.163866	45.602062	18.131896	19.866926	22.481113	38.794476	35.941577	26.246242	27.479695	21.609601
1.8.98.6	g__unclassified_c__Kiritimatiellia	0.636241	0.947996	0.343225	1.95433	0.084486	0.269742	0.16819	1.804602	0.901132	2.681722	0.954883	0.320132
1.8.98.6	g__unclassified_f__Atopobiaceae	0.627576	1.622481	1.065197	5.08472	0.974586	0.722433	0.925128	2.869065	2.774989	2.677293	3.447916	1.357052
1.8.98.6	g__unclassified_f__Bacteroidaceae	4.008085	6.172267	7.477606	4.294893	4.992346	2.902632	4.126322	5.18747	5.129107	10.100184	6.995662	3.31494
1.8.98.6	g__unclassified_f__Eggerthellaceae	4.345479	10.183796	2.534446	14.865081	2.365622	4.191116	5.623801	15.514013	10.274204	15.588222	17.995395	3.660152
1.8.98.6	g__unclassified_f__Lachnospiraceae	58.960109	27.047772	55.720115	34.913776	59.796517	61.465959	64.33926	33.650005	30.118677	22.079919	24.940552	61.648241
1.8.98.6	g__unclassified_f__Oscillospiraceae	28.370102	68.251269	26.956158	90.465898	29.060854	26.106205	34.232888	81.581267	76.099566	65.762525	63.789603	27.478101
1.8.98.6	g__unclassified_f__Paludibacteraceae	3.147304	9.300933	4.29171	9.868905	3.098067	4.131474	3.763179	10.415487	9.837149	9.80273	7.332149	4.243395
1.8.98.6	g__unclassified_o__Bacteroidales	120.706433	309.943583	131.249053	329.32862	129.252867	148.495373	154.560475	290.298418	284.40001	322.292933	299.484628	143.629752
1.8.98.6	g__unclassified_o__Eubacteriales	6.838991	5.510205	4.214821	7.245134	5.517711	5.580175	6.259765	4.356851	5.715463	6.066234	7.180946	5.004667
1.8.98.6	g__unclassified_p__Bacillota	1.950061	3.598849	2.246602	6.674359	2.318923	2.247708	3.350624	4.71552	4.794028	3.26537	2.91296	3.967812
1.8.98.6	others	75.198679	41.414952	75.42925	44.491668	75.338357	76.240665	76.715904	40.370564	42.881238	39.356773	42.578145	77.408056
1.8.98.5	g__Eubacterium	2.037373	2.332443	1.0981	2.831313	1.43261	1.254593	0.949283	1.632931	2.001953	1.862818	1.556875	1.378788
1.8.98.5	g__Methanobrevibacter	3.818396	129.043934	8.006267	145.605232	3.333693	3.723263	5.475597	162.645284	125.087341	134.361818	163.75111	5.500561
1.8.98.5	g__Mogibacterium	1.87721	11.388471	1.793013	11.647223	2.015582	2.853142	3.427306	11.267594	11.169571	13.465411	12.170308	3.16056
1.8.98.5	g__Ruminococcus	2.499491	0.512992	2.981663	0.503177	2.445046	2.784901	3.159973	0.209202	0.294388	0.418889	0.077988	2.833783
1.8.98.5	g__Selenomonas	0.106109	0	0.151477	0	0.111248	0.048107	0.276834	0	0	0	0	0.18838
1.8.98.5	g__Treponema	51.119736	6.499958	51.515107	4.408011	65.907016	54.303862	41.052391	5.661756	4.239038	6.482344	6.846643	44.752399
1.8.98.5	g__unclassified_c__Bacilli	0.360584	3.530414	1.696688	2.59308	1.09948	1.315361	1.8252	1.999777	2.269992	2.856643	2.233321	0.936127
1.8.98.5	g__unclassified_c__Clostridia	14.512968	33.127753	19.973836	43.439559	14.187631	16.194692	18.841745	35.560922	33.892973	24.400515	24.828791	18.143281
1.8.98.5	g__unclassified_c__Kiritimatiellia	0.636241	0.947996	0.343225	1.95433	0.084486	0.269742	0.16819	1.804602	0.901132	2.681722	0.954883	0.320132
1.8.98.5	g__unclassified_f__Atopobiaceae	0.627576	1.394289	1.065197	4.821465	0.806801	0.649878	0.883375	2.61185	2.635648	2.381865	3.018707	1.321538
1.8.98.5	g__unclassified_f__Bacteroidaceae	4.008085	6.172267	7.477606	4.294893	4.992346	2.902632	4.126322	5.18747	5.129107	10.100184	6.995662	3.31494
1.8.98.5	g__unclassified_f__Eggerthellaceae	2.966306	2.772916	1.275396	7.120648	1.270219	2.700992	4.092213	5.092857	4.575491	6.205765	9.479195	2.399311
1.8.98.5	g__unclassified_f__Lachnospiraceae	50.462464	22.950928	50.223479	31.827105	51.349259	52.737732	55.337692	28.030066	26.456114	18.1833	21.975648	52.784411
1.8.98.5	g__unclassified_f__Oscillospiraceae	24.08854	61.971063	22.027459	84.547094	24.293678	21.497066	27.459999	74.734245	68.896678	60.885088	57.867249	22.472489
1.8.98.5	g__unclassified_f__Paludibacteraceae	3.147304	9.300933	4.29171	9.868905	3.098067	4.131474	3.763179	10.415487	9.837149	9.80273	7.332149	4.243395
1.8.98.5	g__unclassified_o__Bacteroidales	120.706433	300.940863	131.249053	322.170942	129.252867	148.495373	154.381382	283.532458	275.998208	314.770265	290.968315	143.629752
1.8.98.5	g__unclassified_o__Eubacteriales	5.10645	4.972205	3.336101	6.279651	4.649186	4.228373	4.474986	3.54828	5.107094	5.421307	6.337667	3.977502
1.8.98.5	g__unclassified_p__Bacillota	1.788896	3.296717	1.939837	5.977243	2.318923	2.247708	3.350624	4.545239	4.640285	2.705698	2.563869	3.967812
1.8.98.5	others	63.547493	42.745787	63.030677	44.760729	63.04168	64.119789	65.359451	41.763613	43.844538	42.96323	44.814502	67.195323
2.7.2.1	g__Eubacterium	7.852572	7.051088	6.29094	5.018351	8.550042	6.854768	9.159273	5.167571	6.732092	6.332981	6.498994	8.54706
2.7.2.1	g__Mogibacterium	1.387923	1.408803	1.522529	1.368208	1.513504	1.518147	1.750487	1.417872	1.8209	1.603054	1.365692	1.880488
2.7.2.1	g__Prevotella	35.881739	22.446224	43.589609	15.308679	47.662829	39.302388	37.601146	21.09981	20.208083	22.332485	19.037327	35.692059
2.7.2.1	g__Ruminobacter	0.274277	1.519672	0.186451	0.928155	0.04108	0.071058	0.04089	0.755717	0.864275	2.700409	1.387154	0.034781
2.7.2.1	g__Ruminococcus	4.010398	10.435524	3.974074	13.518392	3.123219	3.363119	3.853586	14.301923	12.52613	14.048364	14.026472	4.738369
2.7.2.1	g__Treponema	13.661518	3.049245	11.566216	0.630416	15.373124	12.784232	11.442835	2.399112	1.170506	0.655789	1.760161	10.575909
2.7.2.1	g__unclassified_c__Bacilli	8.750067	14.047934	9.932855	11.856581	10.771347	10.516941	14.491086	12.427789	16.442304	12.158888	13.342135	8.70044
2.7.2.1	g__unclassified_c__Clostridia	26.897756	68.476784	27.418015	68.297717	27.778843	28.351042	32.793082	73.69427	77.884999	67.223672	73.905166	28.721394
2.7.2.1	g__unclassified_c__Kiritimatiellia	4.112911	14.49728	7.472616	15.582553	5.799597	6.128719	4.268265	18.531928	13.67107	19.220794	15.464243	8.141704
2.7.2.1	g__unclassified_f__Atopobiaceae	0.642176	1.819965	0.414572	1.560013	0.994865	0.972986	0.289803	3.099666	1.738551	1.798027	1.907902	1.490049
2.7.2.1	g__unclassified_f__Bacteroidaceae	11.250476	12.842006	13.819047	10.672002	11.785018	12.422808	12.43945	14.118563	12.08498	13.309032	12.86077	11.082062
2.7.2.1	g__unclassified_f__Eggerthellaceae	0	2.157232	0	1.8596	0	0.305418	0.2511	1.534936	0.851363	1.162125	0.546565	0.247932
2.7.2.1	g__unclassified_f__Lachnospiraceae	48.683647	31.081139	35.966618	39.361817	51.468609	50.319935	50.410952	31.338057	36.174957	29.466358	36.022728	49.249862
2.7.2.1	g__unclassified_f__Oscillospiraceae	17.449538	37.041652	14.227368	50.020756	15.46148	17.553668	22.227931	44.052839	53.537932	38.541635	41.565948	18.102368
2.7.2.1	g__unclassified_f__Paludibacteraceae	3.607995	3.930458	5.354841	2.457415	4.737364	4.65671	4.712412	5.03289	3.274635	3.928229	3.900934	3.517968
2.7.2.1	g__unclassified_o__Bacteroidales	77.195944	152.629167	95.994021	153.413933	88.034562	97.07674	97.297257	141.870087	144.289959	149.763284	136.774972	93.693131
2.7.2.1	g__unclassified_o__Eubacteriales	2.965865	6.932624	6.140757	6.547542	6.012602	5.830249	6.275521	5.79753	5.69817	6.703734	7.684969	7.384436
2.7.2.1	g__unclassified_p__Bacillota	6.683001	13.895162	7.008331	16.471566	5.374472	7.908029	11.214927	11.624837	12.755413	10.283091	14.129362	8.796098
2.7.2.1	others	128.007254	57.462164	107.127789	60.793991	115.677246	117.958462	107.68024	61.163736	60.002209	58.316331	58.668123	110.843376
1.8.7.3	g__Eubacterium	2.037373	2.332443	1.0981	2.831313	1.43261	1.254593	0.949283	1.632931	2.001953	1.862818	1.556875	1.378788
1.8.7.3	g__Methanobrevibacter	2.287055	97.149305	4.043605	108.394897	1.516069	2.685971	2.897484	120.26124	97.361548	101.077131	122.118876	3.174439
1.8.7.3	g__Mogibacterium	1.87721	11.388471	1.793013	11.647223	2.015582	2.853142	3.427306	11.267594	11.169571	13.465411	12.170308	3.16056
1.8.7.3	g__Ruminococcus	1.811564	0.512992	2.763427	0.503177	1.60359	2.161121	2.561714	0.209202	0.294388	0.418889	0.077988	2.426679
1.8.7.3	g__Selenomonas	0.106109	0	0.151477	0	0.111248	0.048107	0.276834	0	0	0	0	0.18838
1.8.7.3	g__Treponema	44.064649	5.789387	43.897532	4.408011	55.731636	43.604938	35.318817	5.661756	4.239038	5.91985	6.466719	38.673558
1.8.7.3	g__unclassified_c__Bacilli	0.360584	3.530414	1.696688	2.59308	1.09948	1.315361	1.8252	1.999777	2.269992	2.856643	2.233321	0.936127
1.8.7.3	g__unclassified_c__Clostridia	11.161597	29.012234	16.234279	39.957219	12.369858	13.515382	15.747447	32.327274	30.828378	22.121006	22.571371	14.963422
1.8.7.3	g__unclassified_c__Kiritimatiellia	0.636241	0.947996	0.343225	1.95433	0.084486	0.269742	0.16819	1.804602	0.901132	2.681722	0.954883	0.320132
1.8.7.3	g__unclassified_f__Atopobiaceae	0.627576	1.394289	1.065197	4.821465	0.806801	0.649878	0.883375	2.61185	2.635648	2.381865	3.018707	1.321538
1.8.7.3	g__unclassified_f__Bacteroidaceae	4.008085	6.172267	7.477606	4.294893	4.992346	2.902632	4.126322	5.18747	5.129107	10.100184	6.995662	3.31494
1.8.7.3	g__unclassified_f__Eggerthellaceae	2.141704	2.42132	1.275396	5.072983	0.589411	2.700992	3.919124	3.213488	4.025114	3.936819	7.919334	2.399311
1.8.7.3	g__unclassified_f__Lachnospiraceae	50.003847	21.904616	50.084517	31.525334	50.387595	52.425842	54.021522	27.292945	25.923689	17.618881	21.137136	52.071979
1.8.7.3	g__unclassified_f__Oscillospiraceae	19.921795	61.603373	18.956424	84.264301	19.949154	18.005571	23.369433	74.596093	68.647209	60.620628	57.521452	19.512709
1.8.7.3	g__unclassified_f__Paludibacteraceae	3.147304	9.300933	4.29171	9.868905	3.098067	4.131474	3.763179	10.415487	9.837149	9.80273	7.332149	4.243395
1.8.7.3	g__unclassified_o__Bacteroidales	120.706433	301.462852	131.249053	322.371673	129.252867	148.495373	154.381382	284.513091	276.706523	316.084303	292.277404	143.629752
1.8.7.3	g__unclassified_o__Eubacteriales	4.311868	4.519006	3.336101	5.495396	3.607849	3.688005	4.474986	3.037439	4.184637	3.710001	5.27213	3.801169
1.8.7.3	g__unclassified_p__Bacillota	1.788896	3.296717	1.939837	5.977243	2.318923	2.247708	3.350624	4.545239	4.640285	2.705698	2.563869	3.967812
1.8.7.3	others	47.96118	36.82064	44.815748	37.539448	47.076965	48.976625	49.489351	34.397795	37.159798	31.640151	35.853836	50.594837
1.8.98.4	g__Eubacterium	2.037373	2.332443	1.0981	2.831313	1.43261	1.254593	0.949283	1.632931	2.001953	1.862818	1.556875	1.378788
1.8.98.4	g__Methanobrevibacter	2.264869	70.812408	3.637589	86.347438	1.248889	2.279878	2.534054	94.803844	74.57519	76.526499	95.417909	2.948005
1.8.98.4	g__Mogibacterium	1.87721	11.388471	1.793013	11.647223	2.015582	2.853142	3.427306	11.267594	11.169571	13.465411	12.170308	3.16056
1.8.98.4	g__Ruminococcus	1.811564	0.512992	2.763427	0.503177	1.60359	2.161121	2.561714	0.209202	0.294388	0.418889	0.077988	2.426679
1.8.98.4	g__Selenomonas	0.106109	0	0.151477	0	0.111248	0.048107	0.276834	0	0	0	0	0.18838
1.8.98.4	g__Treponema	44.064649	5.789387	43.897532	4.408011	55.731636	43.604938	35.318817	5.661756	4.239038	5.91985	6.466719	38.673558
1.8.98.4	g__unclassified_c__Bacilli	0.360584	3.530414	1.696688	2.59308	1.09948	1.315361	1.8252	1.999777	2.269992	2.856643	2.233321	0.936127
1.8.98.4	g__unclassified_c__Clostridia	11.161597	29.012234	16.234279	39.957219	12.369858	13.515382	15.747447	32.327274	30.828378	22.121006	22.571371	14.963422
1.8.98.4	g__unclassified_c__Kiritimatiellia	0.636241	0.947996	0.343225	1.95433	0.084486	0.269742	0.16819	1.804602	0.901132	2.681722	0.954883	0.320132
1.8.98.4	g__unclassified_f__Atopobiaceae	0.627576	1.394289	1.065197	4.821465	0.806801	0.649878	0.883375	2.61185	2.635648	2.381865	3.018707	1.321538
1.8.98.4	g__unclassified_f__Bacteroidaceae	4.008085	6.172267	7.477606	4.294893	4.992346	2.902632	4.126322	5.18747	5.129107	10.100184	6.995662	3.31494
1.8.98.4	g__unclassified_f__Eggerthellaceae	2.141704	2.42132	1.275396	5.072983	0.589411	2.700992	3.919124	3.213488	4.025114	3.936819	7.919334	2.399311
1.8.98.4	g__unclassified_f__Lachnospiraceae	50.003847	21.904616	50.084517	31.525334	50.387595	52.425842	54.021522	27.292945	25.923689	17.618881	21.137136	52.071979
1.8.98.4	g__unclassified_f__Oscillospiraceae	19.921795	61.603373	18.956424	84.264301	19.949154	18.005571	23.369433	74.596093	68.647209	60.620628	57.521452	19.512709
1.8.98.4	g__unclassified_f__Paludibacteraceae	3.147304	9.300933	4.29171	9.868905	3.098067	4.131474	3.763179	10.415487	9.837149	9.80273	7.332149	4.243395
1.8.98.4	g__unclassified_o__Bacteroidales	120.706433	300.940863	131.249053	322.170942	129.252867	148.495373	154.381382	283.532458	275.998208	314.770265	290.968315	143.629752
1.8.98.4	g__unclassified_o__Eubacteriales	4.311868	4.519006	3.336101	5.495396	3.607849	3.688005	4.474986	3.037439	4.184637	3.710001	5.27213	3.801169
1.8.98.4	g__unclassified_p__Bacillota	1.788896	3.296717	1.939837	5.977243	2.318923	2.247708	3.350624	4.545239	4.640285	2.705698	2.563869	3.967812
1.8.98.4	others	47.872203	35.714041	44.700439	35.610412	46.911122	48.623995	49.13978	33.294834	35.603157	31.421145	34.886974	50.119218
6.2.1.1	g__Eubacterium	3.859835	2.597758	4.089703	1.465012	6.673808	4.481121	5.156309	1.993035	1.958303	2.143126	2.108104	5.536968
6.2.1.1	g__Methanobrevibacter	1.317637	16.630843	3.502971	19.827361	0.996698	1.000444	0.806922	18.185966	17.486844	18.296463	21.390714	1.640446
6.2.1.1	g__Prevotella	50.885274	36.054106	57.191972	30.680308	56.844291	41.990328	41.187318	40.250392	31.45313	38.585009	35.77467	41.244802
6.2.1.1	g__Ruminococcus	8.17128	9.612086	7.894736	12.393382	8.836053	8.092309	9.652303	10.207019	8.706754	10.911896	12.567201	8.508874
6.2.1.1	g__Treponema	18.105371	2.464582	20.212776	1.209822	23.814248	20.81344	16.9874	2.416431	2.641875	4.125232	2.766832	18.610368
6.2.1.1	g__unclassified_c__Bacilli	0	0.14876	0.28032	0.222594	0.30881	0.445131	0.409842	0	0.528059	0	0	0.348612
6.2.1.1	g__unclassified_c__Clostridia	25.807072	111.847942	39.758046	138.312408	29.422584	34.097005	31.65541	119.897676	127.531115	127.919082	121.907398	30.294804
6.2.1.1	g__unclassified_c__Kiritimatiellia	9.272371	24.938472	12.949521	22.144221	10.03144	11.518143	8.38238	28.88786	21.317076	35.316627	22.257718	14.266566
6.2.1.1	g__unclassified_f__Atopobiaceae	1.048252	10.569559	0.38059	17.043244	1.083026	0.842642	0.981937	13.48917	10.915112	13.794091	14.325556	0.600667
6.2.1.1	g__unclassified_f__Bacteroidaceae	12.975269	19.115241	16.694774	13.577344	15.37687	13.719993	15.541184	16.985769	17.400015	19.12075	17.090356	15.766799
6.2.1.1	g__unclassified_f__Eggerthellaceae	0.912687	3.038557	1.701856	4.748364	2.045574	1.731013	2.68923	4.47441	2.837601	3.183629	3.883515	1.934025
6.2.1.1	g__unclassified_f__Lachnospiraceae	2.569083	32.892937	3.38909	53.133788	3.88679	2.853496	2.883665	39.550297	40.951272	29.546645	33.835834	4.109293
6.2.1.1	g__unclassified_f__Oscillospiraceae	12.402064	37.176711	15.109748	48.737575	14.087495	15.1271	14.199759	45.640229	45.157974	45.842771	44.317199	15.606551
6.2.1.1	g__unclassified_f__Paludibacteraceae	0	7.514676	0	4.395774	0	0	0	6.442063	5.780741	5.595226	5.740145	0
6.2.1.1	g__unclassified_o__Bacteroidales	17.880856	15.943527	17.208267	14.862756	16.91456	18.330849	23.589456	14.297099	13.613478	20.207025	14.14712	20.261714
6.2.1.1	g__unclassified_o__Eubacteriales	9.823557	12.709857	10.290867	12.999792	9.938964	10.024353	10.936149	14.086277	14.830139	12.542833	11.505578	12.182729
6.2.1.1	g__unclassified_p__Bacillota	1.542437	3.325747	1.772795	3.259974	1.162355	1.727885	2.223541	2.667169	3.450271	1.975914	3.05654	2.47578
6.2.1.1	others	16.467866	40.383138	24.80479	35.067788	25.116349	20.575503	19.292044	37.576055	35.790997	41.320771	34.696051	21.016522
2.3.1.8	g__Eubacterium	7.034615	4.120275	5.674483	3.840939	8.63815	6.460862	9.104608	5.495062	4.110631	5.659142	5.624824	9.002074
2.3.1.8	g__Mogibacterium	0.560113	2.644391	0.754927	3.054728	0.407902	0.595635	0.725132	1.921174	2.771493	2.698204	2.945867	1.051414
2.3.1.8	g__Prevotella	27.403845	10.684432	28.533463	10.029926	26.928338	22.813518	20.062663	15.320193	10.820261	11.4466	11.104318	19.418221
2.3.1.8	g__Ruminococcus	3.468516	1.377177	1.492012	1.733228	1.739335	2.194839	2.04042	1.188026	1.567914	1.563594	1.234301	1.030222
2.3.1.8	g__Treponema	17.400461	1.685372	12.412256	1.59732	19.351741	15.023421	12.955777	1.636155	1.134623	1.913784	2.047702	12.680468
2.3.1.8	g__unclassified_c__Bacilli	0.949291	3.144059	1.327292	3.369217	0.765086	0.447429	0.373803	4.10472	3.265565	1.661241	5.273355	0.363476
2.3.1.8	g__unclassified_c__Clostridia	12.188676	16.280728	11.781627	25.597735	12.704973	11.795077	13.936879	21.074663	18.135663	19.232869	19.439488	13.561545
2.3.1.8	g__unclassified_c__Kiritimatiellia	6.650887	14.724525	9.74469	15.101765	8.717617	8.582112	7.976814	21.762741	13.741405	21.463812	13.310327	9.6349
2.3.1.8	g__unclassified_f__Atopobiaceae	0.745784	2.378679	0	4.971981	0.855048	0.829487	0.807913	4.064965	3.410093	2.4	2.78672	0.236226
2.3.1.8	g__unclassified_f__Bacteroidaceae	14.280828	12.17322	15.06499	10.714195	14.297831	14.848063	13.454981	12.579427	10.865795	12.86706	12.479042	14.063639
2.3.1.8	g__unclassified_f__Eggerthellaceae	0	0.222292	0	0.170966	0	0	0	0.630927	0.823556	0.640697	0.139371	0
2.3.1.8	g__unclassified_f__Lachnospiraceae	34.131876	28.422397	28.49491	34.788611	38.925138	35.599713	40.623969	29.743662	32.935943	22.968072	29.597882	40.008507
2.3.1.8	g__unclassified_f__Oscillospiraceae	21.953202	23.215267	20.449373	36.550641	15.342704	22.15722	22.068795	25.242255	30.28301	21.793268	23.265826	22.664589
2.3.1.8	g__unclassified_f__Paludibacteraceae	8.31244	5.630272	8.895675	6.138728	6.880563	8.066852	7.367992	5.471909	6.458551	4.617922	5.207007	6.973774
2.3.1.8	g__unclassified_o__Bacteroidales	15.752107	35.15618	20.304607	35.461749	18.082214	17.497352	22.534475	33.332192	32.924619	34.982488	30.377096	18.304542
2.3.1.8	g__unclassified_o__Eubacteriales	3.859931	8.119442	8.175075	9.553047	6.52549	7.3445	6.539962	8.871713	9.596321	9.325222	7.445253	8.287106
2.3.1.8	g__unclassified_p__Bacillota	2.016488	4.101303	0.970275	7.043656	2.326042	1.565591	1.735898	6.147758	6.12516	4.075788	5.105785	2.51088
2.3.1.8	others	65.690651	25.006704	56.975345	24.185753	65.980014	60.550829	61.523872	24.274677	19.215401	30.204393	24.860311	60.255083
1.12.98.1	g__Eubacterium	0.347226	0.149139	0.471528	0.114704	0.587366	0.382051	0.889153	0.112072	0.306726	0.268171	0.093506	0.682237
1.12.98.1	g__Methanobrevibacter	2.766035	62.313253	4.826158	73.285041	1.559917	2.547421	2.90613	77.753306	67.918707	65.071728	75.109898	2.866915
1.12.98.1	g__Prevotella	9.545702	20.600661	6.997144	14.48838	7.747798	7.534717	7.690759	17.470685	21.916178	18.589088	21.52774	8.278092
1.12.98.1	g__Ruminobacter	0.072184	0.027447	0.045799	0.031665	0.050454	0	0.02511	0	0.027934	0.088836	0	0.064076
1.12.98.1	g__Ruminococcus	0	0.711471	0.150542	1.405123	0.331685	0.286862	0.165075	0.713901	1.616554	0.452219	0.778908	0.280826
1.12.98.1	g__Treponema	0.620193	0	0.456098	0	0.975351	0.562363	0.617806	0	0	0	0	0.500483
1.12.98.1	g__unclassified_c__Clostridia	0.605401	2.694401	0.944181	4.370792	0.515118	0.448362	1.294369	3.66931	4.115329	3.811707	4.025618	0.98926
1.12.98.1	g__unclassified_c__Kiritimatiellia	1.078518	0.831682	0.968351	0.50239	1.121364	0.677207	0.646093	0.245432	0.951512	1.497806	0.570675	0.810807
1.12.98.1	g__unclassified_f__Bacteroidaceae	19.761187	6.599631	18.436484	7.249127	17.780385	13.893792	13.80223	6.343764	7.608618	6.027097	7.903994	19.064744
1.12.98.1	g__unclassified_f__Lachnospiraceae	4.1658	4.161585	3.235904	5.172107	4.666019	3.034494	3.830937	3.505878	6.236502	5.274163	4.010491	3.181027
1.12.98.1	g__unclassified_f__Oscillospiraceae	0.351677	0.576527	0.298322	1.235069	0.228606	0.223644	0.514786	1.173176	0.447419	0.939228	0.573058	0.033925
1.12.98.1	g__unclassified_f__Paludibacteraceae	0	1.716408	0	0.562139	0.087799	0	0	1.219347	1.700036	0.769394	0.7387	0.088166
1.12.98.1	g__unclassified_o__Bacteroidales	29.457756	27.044337	23.395199	22.520826	27.326145	25.465911	25.081191	23.469543	26.206775	24.975005	27.532527	28.791027
1.12.98.1	g__unclassified_o__Eubacteriales	0	0.28449	0	0.492306	0	0	0	0.160337	0.434295	0.613857	0.401327	0
1.12.98.1	g__unclassified_p__Bacillota	0.846632	2.303485	0.428559	3.89396	0.23372	0.652781	1.526568	2.133983	2.2317	2.310845	2.220031	0.212362
1.12.98.1	others	23.376741	23.505592	20.574135	18.090304	21.871458	25.442536	24.598298	19.151341	28.75299	20.42349	21.061127	25.00826
1.2.7.12	g__Eubacterium	0	0.76256	0	0.73846	0	0	0.292264	0.624421	0.435563	1.034363	0.613478	0
1.2.7.12	g__Methanobrevibacter	2.499712	69.800547	5.955686	78.221857	2.307041	3.45472	3.772534	82.600679	71.871997	68.436113	83.751617	4.549406
1.2.7.12	g__Mogibacterium	0.920337	2.670696	0.888904	4.215029	1.926393	0.695353	1.446065	4.254176	3.320612	2.727773	3.263742	0.721775
1.2.7.12	g__Prevotella	0	0.103109	0	0	0	0	0	0.116223	0	0	0	0
1.2.7.12	g__Ruminobacter	1.914966	5.001232	1.103088	3.713836	2.219061	1.645013	0.946626	3.304647	4.387793	6.015891	4.108765	1.386735
1.2.7.12	g__Ruminococcus	0.170835	0	0.325171	0.491409	0.165843	0.579616	0.639715	0.881923	1.362013	0.39027	1.013907	0.99429
1.2.7.12	g__Selenomonas	0.212492	0.689559	0.047263	0.468743	0.280277	0.091271	0.282809	0.783131	0.911346	0.754831	1.255993	0.193218
1.2.7.12	g__Treponema	1.946001	2.419681	1.438203	1.336051	2.293435	1.83812	2.538043	1.696439	1.712823	2.254017	1.525313	1.099495
1.2.7.12	g__unclassified_c__Bacilli	0	0.163761	0	0.19721	0	0	0	0.192686	0.507297	0.184426	0.154011	0
1.2.7.12	g__unclassified_c__Clostridia	1.635534	6.370157	2.002181	9.562462	2.897722	1.552134	1.773858	13.834715	6.204985	9.686663	7.910045	1.703569
1.2.7.12	g__unclassified_f__Atopobiaceae	0.098181	0	0	0.064603	0	0	0	0	0	0	0	0.043577
1.2.7.12	g__unclassified_f__Lachnospiraceae	13.963924	13.224155	10.816698	19.112647	13.265351	13.654591	14.234328	12.135322	11.858565	10.094059	12.684492	12.713873
1.2.7.12	g__unclassified_f__Oscillospiraceae	16.12019	18.161298	15.067891	27.320779	14.144365	17.870458	16.850925	21.97382	23.478319	20.394632	17.478655	15.037759
1.2.7.12	g__unclassified_f__Paludibacteraceae	0.176119	0.602708	0.167614	1.854183	0	0	0	1.811644	2.658008	0.216749	0.755763	0.312673
1.2.7.12	g__unclassified_o__Bacteroidales	0.440945	17.822222	2.157061	19.959507	1.349558	1.156109	1.468048	16.527558	16.861542	20.977888	19.96983	1.866119
1.2.7.12	g__unclassified_o__Eubacteriales	0.563534	1.680732	0.487954	2.466892	0.286576	0.663226	0.757579	1.302796	2.918008	1.663381	1.641919	0.554172
1.2.7.12	g__unclassified_p__Bacillota	1.508555	1.91219	1.771396	4.54838	2.791985	2.230241	2.358847	2.015865	3.81533	1.761107	2.65465	1.926235
1.2.7.12	others	13.091686	29.855016	14.371724	32.274165	13.571618	15.883827	14.060894	34.690979	29.938911	28.672879	31.174868	16.178569
1.17.98.3	g__Eubacterium	0	0.765466	0	0.800763	0.328642	0.998778	0.501426	2.004772	1.678557	2.586745	0.761298	0.139125
1.17.98.3	g__Methanobrevibacter	2.137679	66.993047	5.155918	67.285446	1.913598	2.729506	2.772835	80.038315	68.033428	78.457422	80.764348	3.172213
1.17.98.3	g__Mogibacterium	0.08541	1.030677	0.023632	1.225845	0.08805	0.417057	0.025913	1.94841	1.30972	1.415342	1.557726	0.2398
1.17.98.3	g__Ruminobacter	0	2.18395	0	1.453576	0	0	0	1.514909	2.393617	2.809323	1.816926	0
1.17.98.3	g__Ruminococcus	0.500208	0.297453	1.563461	0.184278	1.524449	1.133402	0.742659	0.534979	0.180298	0.191133	0.150223	1.7191
1.17.98.3	g__Selenomonas	0.317662	0.353323	0.082128	0.361902	0.053586	0.032138	0.161578	0.757495	0.49308	0.424409	0.57724	0.144639
1.17.98.3	g__Treponema	13.916037	2.263362	15.553416	2.282493	19.765387	15.192824	13.137009	1.839035	1.942419	2.154093	2.52343	12.531693
1.17.98.3	g__unclassified_c__Clostridia	3.043816	2.540412	4.19003	2.162503	3.944265	3.672234	3.639368	3.233553	2.048604	1.845727	2.650904	3.46632
1.17.98.3	g__unclassified_f__Atopobiaceae	0	0.228192	0	0.263255	0.167784	0.072555	0.041752	0.257215	0.139341	0.295428	0.42921	0.035514
1.17.98.3	g__unclassified_f__Eggerthellaceae	1.540338	7.573277	1.25905	8.545652	1.602318	1.490124	1.531589	11.020941	5.863986	10.004995	9.364323	1.260841
1.17.98.3	g__unclassified_f__Lachnospiraceae	8.497644	4.096844	5.496636	3.086671	8.447258	8.728227	9.001568	5.619939	3.662564	3.896619	2.964904	8.863829
1.17.98.3	g__unclassified_f__Oscillospiraceae	4.281562	6.280205	4.928698	5.918805	4.767176	4.609139	6.772889	6.847022	7.202888	4.877436	5.922353	5.005612
1.17.98.3	g__unclassified_o__Bacteroidales	0	9.002719	0	7.157679	0	0	0.179093	6.765961	8.401802	7.522668	8.516313	0
1.17.98.3	g__unclassified_o__Eubacteriales	1.732541	0.538	0.87872	0.965483	0.868525	1.351802	1.784779	0.808571	0.608369	0.644927	0.843278	1.027165
1.17.98.3	g__unclassified_p__Bacillota	0.161165	0.302133	0.306765	0.697115	0	0	0	0.17028	0.153743	0.559672	0.349091	0
1.17.98.3	others	11.743033	5.039672	12.839593	6.949404	12.718896	12.220174	12.321877	6.694316	5.182268	6.30384	7.149028	11.69293
2.1.1.86	g__Methanobrevibacter	5.550035	138.204456	10.398973	157.878474	2.847851	3.749442	9.54065	159.476474	134.189004	139.770211	162.191833	5.411734
2.1.1.86	g__unclassified_f__Lachnospiraceae	0.058706	1.0384	0.167614	3.054004	0	0.159696	0.613388	2.530117	2.249904	0.433497	2.016127	0.365413
2.1.1.86	others	0.13243	3.820104	0.819362	3.230029	1.098236	0.726294	1.011489	3.182458	2.613191	4.412303	4.157901	0.272973
1.8.98.1	g__Methanobrevibacter	0	14.349905	0.290331	13.544926	0.080318	0.200989	0.521834	13.812066	13.272737	10.574802	16.804618	0.151797
1.8.98.1	g__Selenomonas	2.272191	0	1.241417	0	2.07344	3.052324	1.668642	0	0	0	0	1.867564
1.8.98.1	g__unclassified_c__Clostridia	2.123641	0	1.347394	0.142291	1.929637	2.053995	2.314701	0.302953	0	0	0	1.466193
1.8.98.1	g__unclassified_f__Bacteroidaceae	0.864656	1.131915	0.598474	1.014977	0.906538	0.593963	0.355469	0.7075	0.57795	1.664306	1.329741	0.651241
1.8.98.1	g__unclassified_f__Oscillospiraceae	0.04895	0.670059	0.139758	0.322091	0	0	0.051083	0.566463	0.511448	0.24097	0.472623	0
1.8.98.1	g__unclassified_f__Paludibacteraceae	0	0.213055	0	0	0	0	0	0.129213	0.116664	0	0	0
1.8.98.1	g__unclassified_o__Bacteroidales	18.305553	47.773234	22.152669	46.654423	19.913719	23.40023	24.796152	43.412783	45.751805	40.326855	41.067632	22.656356
1.8.98.1	g__unclassified_p__Bacillota	0	0.175564	0	0.10127	0.162827	0	0.372571	0.098947	0.536022	0.094705	0.16511	0
1.8.98.1	others	1.832604	6.767111	1.982004	5.497325	1.389872	2.797744	2.193078	7.436346	6.825356	7.082997	6.439893	2.329854
2.8.4.1	g__Methanobrevibacter	1.990166	67.745972	2.525726	74.248091	1.038738	2.27265	3.369882	85.557573	67.748922	76.316899	85.330914	2.896135
2.8.4.1	others	0.348166	12.079951	2.130534	14.453056	1.351688	1.611698	3.332846	17.336052	14.855279	15.464054	14.72013	2.918169
2.1.1.246	g__Eubacterium	0.868518	0	0.202389	0	1.068603	0.345709	0.369878	0	0	0	0	0.377542
2.1.1.246	g__Methanobrevibacter	0.09762	1.855792	0.391856	1.826533	0.156533	0.426466	0.321817	1.236042	1.359965	1.739254	2.18085	0.305841
2.1.1.246	g__Mogibacterium	0.234329	1.021141	0	1.091009	0.161823	0.391834	0.222551	1.859825	1.373142	1.543586	1.07931	0.052292
2.1.1.246	g__Selenomonas	0.740846	1.849071	0.421599	1.815007	0.320319	0.657924	0.560499	2.071748	1.650203	1.653206	1.989926	0.374657
2.1.1.246	g__unclassified_c__Kiritimatiellia	0.200982	0	0.765109	0	0.210718	0	0	0.258426	0	0	0	0.356815
2.1.1.246	g__unclassified_f__Lachnospiraceae	0.901769	2.957933	0.143037	2.475693	0.840398	0.363414	0.627383	1.699764	1.829814	2.31521	1.745453	0.533652
2.1.1.246	g__unclassified_o__Eubacteriales	0	0.263345	0	0	0	0	0	0	0	0	0	0
2.1.1.246	others	2.342236	5.204711	2.339209	5.018646	3.100178	3.736509	3.725639	7.79302	5.477198	5.468577	4.885674	2.919819
2.1.1.377	g__Eubacterium	0.868518	0	0.202389	0	1.068603	0.345709	0.369878	0	0	0	0	0.377542
2.1.1.377	g__Methanobrevibacter	0.09762	1.855792	0.391856	1.826533	0.156533	0.426466	0.321817	1.236042	1.359965	1.739254	2.18085	0.305841
2.1.1.377	g__Mogibacterium	0.234329	1.021141	0	1.091009	0.161823	0.391834	0.222551	1.859825	1.373142	1.543586	1.07931	0.052292
2.1.1.377	g__Selenomonas	0.740846	1.849071	0.421599	1.815007	0.320319	0.657924	0.560499	2.071748	1.650203	1.653206	1.989926	0.374657
2.1.1.377	g__unclassified_c__Kiritimatiellia	0.200982	0	0.765109	0	0.210718	0	0	0.258426	0	0	0	0.356815
2.1.1.377	g__unclassified_f__Lachnospiraceae	0.901769	2.957933	0.143037	2.475693	0.840398	0.363414	0.627383	1.699764	1.829814	2.31521	1.745453	0.533652
2.1.1.377	g__unclassified_o__Eubacteriales	0	0.263345	0	0	0	0	0	0	0	0	0	0
2.1.1.377	others	2.342236	5.204711	2.339209	5.018646	3.100178	3.736509	3.725639	7.79302	5.477198	5.468577	4.885674	2.919819
